# Supplementary material for: Comparison of Three Low-Molecular-Weight Fluorescent Probes for Measuring Free Zinc Levels in Cultured Mammary Cells
Source: Nutrients. 2023 Apr 13;15(8):1873. doi: 10.3390/nu15081873 (PMC10141224; doi:10.3390/nu15081873)
Supplement: Supplementary file 1 [file nutrients-15-01873-s001.zip]

Archive with 1 entries (1 files):
- nutrients-2281437-supplementary.pdf
